# Supplementary material for: Autophagy and Inflammasome Activation in Dilated Cardiomyopathy
Source: J Clin Med. 2019 Sep 21;8(10):1519. doi: 10.3390/jcm8101519 (PMC6832472; doi:10.3390/jcm8101519)
Supplement: Supplementary file 1 [file jcm-08-01519-s001.zip]

Archive with 21 entries (18 files):
- Supplementary Material/
- Supplementary Material/Supp Fig 1.tif
- __MACOSX/
- __MACOSX/Supplementary Material/
- __MACOSX/Supplementary Material/._Supp Fig 1.tif
- Supplementary Material/Supplementary Table 3.docx
- __MACOSX/Supplementary Material/._Supplementary Table 3.docx
- Supplementary Material/Suppl Fig 2.tiff
- __MACOSX/Supplementary Material/._Suppl Fig 2.tiff
- Supplementary Material/.DS_Store
- __MACOSX/Supplementary Material/._.DS_Store
- Supplementary Material/Supplementary Table 4.docx
- __MACOSX/Supplementary Material/._Supplementary Table 4.docx
- Supplementary Material/Supplementary table 2.pdf
- __MACOSX/Supplementary Material/._Supplementary table 2.pdf
- Supplementary Material/Suppl Tab1.pdf
- __MACOSX/Supplementary Material/._Suppl Tab1.pdf
- Supplementary Material/Suppl M&M.docx
- __MACOSX/Supplementary Material/._Suppl M&M.docx
- Supplementary Material/Suppl Fig 3.tif
- __MACOSX/Supplementary Material/._Suppl Fig 3.tif
